# Supplementary material for: A checklist and areography of the longhorn beetles (Coleoptera, Cerambycidae) of Pirin Mountains, Bulgaria
Source: Biodivers Data J. 2022 Oct 31;10:e93718. doi: 10.3897/BDJ.10.e93718 (PMC9836600; doi:10.3897/BDJ.10.e93718)
Supplement: XML Treatment for Mesoprionus besikanus [file BDJ.10.e93718-treatment2.xml]

<!DOCTYPE tp:taxon-treatment
  PUBLIC "-//TaxonX//DTD Taxonomic Treatment Publishing DTD v0 20100105//EN" "tax-treatment-NSO.dtd">
<tp:taxon-treatment xmlns:tp="http://www.plazi.org/taxpub"><tp:treatment-meta><mixed-citation publication-type="journal"><person-group><name><surname>Georgiev</surname><given-names>Georgi</given-names></name><name><surname>Sakalian</surname><given-names>Vladimir</given-names></name><name><surname>Mirchev</surname><given-names>Plamen</given-names></name><name><surname>Georgieva</surname><given-names>Margarita</given-names></name><name><surname>Belilov</surname><given-names>Sevdalin</given-names></name></person-group><article-title>A checklist and areography of the longhorn beetles (<tp:taxon-name><tp:taxon-name-part taxon-name-part-type="order">Coleoptera</tp:taxon-name-part></tp:taxon-name>, <tp:taxon-name><tp:taxon-name-part taxon-name-part-type="family">Cerambycidae</tp:taxon-name-part></tp:taxon-name>) of Pirin Mountains, Bulgaria</article-title><source>Biodivers Data J</source><day>31</day><month>10</month><year>2022</year><volume>10</volume><pub-id pub-id-type="doi">10.3897/BDJ.10.e93718</pub-id></mixed-citation></tp:treatment-meta><tp:nomenclature><tp:taxon-name>
              <object-id xmlns:xlink="http://www.w3.org/1999/xlink" content-type="arpha" xlink:type="simple">BC0BAE2C-E754-5F6F-97A3-43CC11B4A976</object-id>
              <tp:taxon-name-part taxon-name-part-type="genus">Mesoprionus</tp:taxon-name-part>
              <tp:taxon-name-part taxon-name-part-type="species">besikanus</tp:taxon-name-part>
            </tp:taxon-name><tp:taxon-authority>(Fairmaire, 1855)</tp:taxon-authority></tp:nomenclature><tp:treatment-sec sec-type="materials"><title>Materials</title><list list-type="alpha-lower" list-content="occurrences"><list-item><p><bold>Type status:</bold> <named-content xmlns:xlink="http://www.w3.org/1999/xlink" content-type="dwc:typeStatus" xlink:type="simple">Other material</named-content>. <bold>Occurrence:</bold> recordedBy: <named-content xmlns:xlink="http://www.w3.org/1999/xlink" content-type="dwc:recordedBy" xlink:type="simple">G. Georgiev leg. [GG]</named-content>; sex: <named-content xmlns:xlink="http://www.w3.org/1999/xlink" content-type="dwc:sex" xlink:type="simple">1 male</named-content>; occurrenceID: <named-content xmlns:xlink="http://www.w3.org/1999/xlink" content-type="dwc:occurrenceID" xlink:type="simple">49971BE7-1E39-5A82-99ED-39D191D8CD72</named-content>; <bold>Location:</bold> country: <named-content xmlns:xlink="http://www.w3.org/1999/xlink" content-type="dwc:country" xlink:type="simple">Bulgaria</named-content>; locality: <named-content xmlns:xlink="http://www.w3.org/1999/xlink" content-type="dwc:locality" xlink:type="simple">Peyo Yavorov hut</named-content>; verbatimLocality: <named-content xmlns:xlink="http://www.w3.org/1999/xlink" content-type="dwc:verbatimLocality" xlink:type="simple">tree trap in <italic><tp:taxon-name><tp:taxon-name-part taxon-name-part-type="genus" reg="Pinus">Pinus</tp:taxon-name-part><tp:taxon-name-part taxon-name-part-type="species" reg="heldreichii">heldreichii</tp:taxon-name-part></tp:taxon-name></italic> stand</named-content>; verbatimElevation: <named-content xmlns:xlink="http://www.w3.org/1999/xlink" content-type="dwc:verbatimElevation" xlink:type="simple">1886 m a.s.l.</named-content>; verbatimLatitude: <named-content xmlns:xlink="http://www.w3.org/1999/xlink" content-type="dwc:verbatimLatitude" xlink:type="simple">41.825139</named-content>; verbatimLongitude: <named-content xmlns:xlink="http://www.w3.org/1999/xlink" content-type="dwc:verbatimLongitude" xlink:type="simple">23.375639</named-content>; <bold>Event:</bold> startDayOfYear: <named-content xmlns:xlink="http://www.w3.org/1999/xlink" content-type="dwc:startDayOfYear" xlink:type="simple">03/08/2020</named-content>; endDayOfYear: <named-content xmlns:xlink="http://www.w3.org/1999/xlink" content-type="dwc:endDayOfYear" xlink:type="simple">30/10/2020</named-content></p></list-item></list></tp:treatment-sec><tp:treatment-sec sec-type="Distribution"><title>Distribution</title><p>East Mediterranean species (<xref ref-type="bibr" rid="B8061224">Danilevsky 2022</xref>).</p></tp:treatment-sec><ref-list><ref id="B8061224"><element-citation xmlns:xlink="http://www.w3.org/1999/xlink" publication-type="website" xlink:type="simple"><person-group person-group-type="author"><name name-style="western"><surname>Danilevsky</surname><given-names>M L</given-names></name></person-group><article-title>Catalog of Palaearctic Cerambycoidea</article-title><uri xlink:type="simple">http://www.Cerambycidae.net/catalog.pdf</uri><date-in-citation content-type="access-date">2022-07-06T00:00:00+03:00</date-in-citation></element-citation></ref></ref-list></tp:taxon-treatment>
