# Supplementary material for: A checklist and areography of the longhorn beetles (Coleoptera, Cerambycidae) of Pirin Mountains, Bulgaria
Source: Biodivers Data J. 2022 Oct 31;10:e93718. doi: 10.3897/BDJ.10.e93718 (PMC9836600; doi:10.3897/BDJ.10.e93718)
Supplement: XML Treatment for Pseudovadonia livida livida [file BDJ.10.e93718-treatment7.xml]

<!DOCTYPE tp:taxon-treatment
  PUBLIC "-//TaxonX//DTD Taxonomic Treatment Publishing DTD v0 20100105//EN" "tax-treatment-NSO.dtd">
<tp:taxon-treatment xmlns:tp="http://www.plazi.org/taxpub"><tp:treatment-meta><mixed-citation publication-type="journal"><person-group><name><surname>Georgiev</surname><given-names>Georgi</given-names></name><name><surname>Sakalian</surname><given-names>Vladimir</given-names></name><name><surname>Mirchev</surname><given-names>Plamen</given-names></name><name><surname>Georgieva</surname><given-names>Margarita</given-names></name><name><surname>Belilov</surname><given-names>Sevdalin</given-names></name></person-group><article-title>A checklist and areography of the longhorn beetles (<tp:taxon-name><tp:taxon-name-part taxon-name-part-type="order">Coleoptera</tp:taxon-name-part></tp:taxon-name>, <tp:taxon-name><tp:taxon-name-part taxon-name-part-type="family">Cerambycidae</tp:taxon-name-part></tp:taxon-name>) of Pirin Mountains, Bulgaria</article-title><source>Biodivers Data J</source><day>31</day><month>10</month><year>2022</year><volume>10</volume><pub-id pub-id-type="doi">10.3897/BDJ.10.e93718</pub-id></mixed-citation></tp:treatment-meta><tp:nomenclature><tp:taxon-name>
              <object-id xmlns:xlink="http://www.w3.org/1999/xlink" content-type="arpha" xlink:type="simple">1EB21344-53B3-54B3-BC4D-FA2B9C1A38F6</object-id>
              <tp:taxon-name-part taxon-name-part-type="genus">Pseudovadonia</tp:taxon-name-part>
              <tp:taxon-name-part taxon-name-part-type="species">livida</tp:taxon-name-part>
              <tp:taxon-name-part taxon-name-part-type="subspecies">livida</tp:taxon-name-part>
            </tp:taxon-name><tp:taxon-authority>(Fabricius, 1777)</tp:taxon-authority></tp:nomenclature><tp:treatment-sec sec-type="materials"><title>Materials</title><list list-type="alpha-lower" list-content="occurrences"><list-item><p><bold>Type status:</bold> <named-content xmlns:xlink="http://www.w3.org/1999/xlink" content-type="dwc:typeStatus" xlink:type="simple">Other material</named-content>. <bold>Occurrence:</bold> recordedBy: <named-content xmlns:xlink="http://www.w3.org/1999/xlink" content-type="dwc:recordedBy" xlink:type="simple">N. Simov leg. [GG]</named-content>; sex: <named-content xmlns:xlink="http://www.w3.org/1999/xlink" content-type="dwc:sex" xlink:type="simple">2 males</named-content>; occurrenceID: <named-content xmlns:xlink="http://www.w3.org/1999/xlink" content-type="dwc:occurrenceID" xlink:type="simple">198F0B2A-AD84-5830-B29D-A74D95D5C9BD</named-content>; <bold>Location:</bold> country: <named-content xmlns:xlink="http://www.w3.org/1999/xlink" content-type="dwc:country" xlink:type="simple">Bulgaria</named-content>; locality: <named-content xmlns:xlink="http://www.w3.org/1999/xlink" content-type="dwc:locality" xlink:type="simple">Kalimantsi vill.</named-content>; <bold>Event:</bold> verbatimEventDate: <named-content xmlns:xlink="http://www.w3.org/1999/xlink" content-type="dwc:verbatimEventDate" xlink:type="simple">06/06/2006</named-content></p></list-item></list></tp:treatment-sec><tp:treatment-sec sec-type="Distribution"><title>Distribution</title><p>European subspecies (<xref ref-type="bibr" rid="B8061224">Danilevsky 2022</xref>).</p></tp:treatment-sec><ref-list><ref id="B8061224"><element-citation xmlns:xlink="http://www.w3.org/1999/xlink" publication-type="website" xlink:type="simple"><person-group person-group-type="author"><name name-style="western"><surname>Danilevsky</surname><given-names>M L</given-names></name></person-group><article-title>Catalog of Palaearctic Cerambycoidea</article-title><uri xlink:type="simple">http://www.Cerambycidae.net/catalog.pdf</uri><date-in-citation content-type="access-date">2022-07-06T00:00:00+03:00</date-in-citation></element-citation></ref></ref-list></tp:taxon-treatment>
